# Supplementary material for: Polymicrobial Infection (Gram-Positive and Gram-Negative) Exacerbates Systemic Inflammatory Response Syndrome in a Conscious Swine Extremity Trauma Model
Source: Pathophysiology. 2025 Nov 4;32(4):59. doi: 10.3390/pathophysiology32040059 (PMC12641754; doi:10.3390/pathophysiology32040059)
Supplement: Supplementary file 1 [file pathophysiology-32-00059-s001.zip]

Archive with 1 entries (1 files):
- pathophysiology-3872202-supplementary.pdf
